# Supplementary material for: Similar Characteristics of siRNAs of Plant Viruses Which Replicate in Plant and Fungal Hosts
Source: Biology (Basel). 2022 Nov 17;11(11):1672. doi: 10.3390/biology11111672 (PMC9687825; doi:10.3390/biology11111672)
Supplement: Supplementary file 1 [file biology-11-01672-s001.zip]

Archive with 2 entries (2 files):
- Supplementary File S1.xlsx
- Supplementary Figure S1.pdf
