# Supplementary material for: Similar Characteristics of siRNAs of Plant Viruses Which Replicate in Plant and Fungal Hosts
Source: Biology (Basel). 2022 Nov 17;11(11):1672. doi: 10.3390/biology11111672 (PMC9687825; doi:10.3390/biology11111672)
Supplement: Supplementary file 1 [file biology-11-01672-s001.zip › Supplementary File S1.xlsx]

## Sheet: Sheet1
	BLASTx search results of the RsEnLV1 sequences
	Description	Scientific Name	Max Score	Total Score	Query Cover	E value	Per. Ident	Acc. Len	Accession
	polyprotein [Rhizoctonia solani endornavirus - PR-2]	Rhizoctonia solani endornavirus - PR-2	1003	1003	0.07	0	0.9837	490	AHL25299.1
	polyprotein [Rhizoctonia solani endornavirus 5]	Rhizoctonia solani endornavirus 5	934	2131	0.52	0	0.3673	5300	QDW65432.1
	polyprotein [Rhizoctonia solani alphaendornavirus 1]	Rhizoctonia solani alphaendornavirus 1	862	2082	0.47	0	0.5865	5540	UNY85744.1
	polyprotein [Rhizoctonia solani endornavirus - RS098-1]	Rhizoctonia solani endornavirus - RS098-1	790	790	0.06	0	0.9896	383	AHL25303.1
	polyprotein [Alphaendornavirus sp.]	Alphaendornavirus sp.	659	1143	0.34	0	0.4818	5806	UIA10507.1
	polyprotein [Rhizoctonia solani endornavirus - PR-2]	Rhizoctonia solani endornavirus - PR-2	613	613	0.04	0	0.9865	296	AHL25300.1
	polyprotein [Rhizoctonia solani endornavirus - RS098-1]	Rhizoctonia solani endornavirus - RS098-1	611	611	0.04	0	0.9864	295	AHL25304.1
	polyprotein [Alphaendornavirus sp.]	Alphaendornavirus sp.	637	1148	0.34	3e-179	0.4595	5742	UIA10512.1
	polyprotein [Alphaendornavirus sp.]	Alphaendornavirus sp.	636	1110	0.33	8e-179	0.478	5725	UIA10488.1
	polyprotein [Rhizoctonia cerealis alphaendornavirus 1]	Rhizoctonia cerealis alphaendornavirus 1	623	1194	0.45	6e-175	0.4949	5747	YP_008719905.1
	polyprotein [Ceratobasidium endornavirus D]	Ceratobasidium endornavirus D	577	1049	0.37	7e-161	0.4349	6359	YP_009310051.1
	polyprotein [Ceratobasidium endornavirus H]	Ceratobasidium endornavirus H	569	751	0.2	1e-158	0.4345	4741	AOV81686.1
